# Supplementary material for: ﻿Gomphonemavancampianum sp. nov. (Gomphonemataceae, Bacillariophyceae), a new large Gomphonema species from Europe
Source: PhytoKeys. 2024 Jul 1;244:1–13. doi: 10.3897/phytokeys.244.122153 (PMC11231574; doi:10.3897/phytokeys.244.122153)
Supplement: XML Treatment for Gomphonema vancampianum [file phytokeys.244.122153-treatment1.xml]

<!DOCTYPE tp:taxon-treatment
  PUBLIC "-//TaxonX//DTD Taxonomic Treatment Publishing DTD v0 20100105//EN" "tax-treatment-NSO.dtd">
<tp:taxon-treatment xmlns:tp="http://www.plazi.org/taxpub"><tp:treatment-meta><kwd-group><label>Taxon classification</label><kwd>
              <named-content content-type="kingdom">Plantae</named-content>
            </kwd><kwd>
              <named-content content-type="order">Cymbellales</named-content>
            </kwd><kwd>
              <named-content content-type="family">Gomphonemataceae</named-content>
            </kwd></kwd-group><mixed-citation publication-type="journal"><person-group><name><surname>Van de Vijver</surname><given-names>Bart</given-names></name><name><surname>Pottiez</surname><given-names>Margaux</given-names></name><name><surname>Chavaux</surname><given-names>Rémy</given-names></name></person-group><article-title>﻿<italic><tp:taxon-name><tp:taxon-name-part taxon-name-part-type="genus" reg="Gomphonema">Gomphonema</tp:taxon-name-part><tp:taxon-name-part taxon-name-part-type="species" reg="vancampianum">vancampianum</tp:taxon-name-part></tp:taxon-name></italic> sp. nov. (<tp:taxon-name><tp:taxon-name-part taxon-name-part-type="family">Gomphonemataceae</tp:taxon-name-part></tp:taxon-name>, <tp:taxon-name><tp:taxon-name-part taxon-name-part-type="class">Bacillariophyceae</tp:taxon-name-part></tp:taxon-name>), a new large <italic><tp:taxon-name><tp:taxon-name-part taxon-name-part-type="genus" reg="Gomphonema">Gomphonema</tp:taxon-name-part></tp:taxon-name></italic> species from Europe</article-title><source>PhytoKeys</source><day>01</day><month>07</month><year>2024</year><volume>244</volume><fpage>1</fpage><lpage>13</lpage><pub-id pub-id-type="doi">10.3897/phytokeys.244.122153</pub-id></mixed-citation></tp:treatment-meta><tp:nomenclature><label>﻿</label><tp:taxon-name>
            <object-id xmlns:xlink="http://www.w3.org/1999/xlink" content-type="arpha" xlink:type="simple">A0870673-631B-5C1A-98DE-066D3CB047DB</object-id>
            <tp:taxon-name-part taxon-name-part-type="genus" reg="Gomphonema">Gomphonema</tp:taxon-name-part>
            <tp:taxon-name-part taxon-name-part-type="species" reg="vancampianum">vancampianum</tp:taxon-name-part>
          </tp:taxon-name><tp:taxon-authority>Van de Vijver, Pottiez &amp; Chavaux</tp:taxon-authority><tp:taxon-status xmlns:xlink="http://www.w3.org/1999/xlink" xlink:type="simple">sp. nov.</tp:taxon-status><xref ref-type="fig" rid="F1">Figs 1</xref><xref ref-type="fig" rid="F2">, 2</xref><xref ref-type="fig" rid="F3">, 3</xref></tp:nomenclature><tp:treatment-sec sec-type="type material" id="SECID0E3KAC"><title>Type materials.</title><p><bold><italic>Holotype</italic>.</bold> BR-4839 (Meise Botanic Garden, Belgium). Fig. <xref ref-type="fig" rid="F1">1C</xref> represents the holotype. <bold><italic>Isotype</italic>.</bold> Slide 441 (University of Antwerp, Belgium).</p><fig id="F1" position="float" orientation="portrait"><object-id xmlns:xlink="http://www.w3.org/1999/xlink" content-type="doi" xlink:type="simple">10.3897/phytokeys.244.122153.figure1</object-id><object-id xmlns:xlink="http://www.w3.org/1999/xlink" content-type="arpha" xlink:type="simple">EAB48092-B1A8-5657-A267-D4CA959F20A2</object-id><label>Figure 1.</label><caption><p><italic><tp:taxon-name><tp:taxon-name-part taxon-name-part-type="genus" reg="Gomphonema">Gomphonema</tp:taxon-name-part><tp:taxon-name-part taxon-name-part-type="species" reg="vancampianum">vancampianum</tp:taxon-name-part></tp:taxon-name></italic> sp. nov. LM micrographs taken from the holotype material (BR-4839, Lac du Drapeau, Sample DRAPEAU-U03VEG, France) <bold>A</bold> LM picture of a frustule in girdle view. The arrow indicates the smaller, more distantly spaced areolae on the mantle <bold>B</bold>–<bold>O</bold> LM pictures of valves in valve face view in decreasing length. The arrows indicate the possible presence of the marginal crest. Scale bar: 10 µm.</p></caption><graphic xmlns:xlink="http://www.w3.org/1999/xlink" xlink:href="phytokeys-244-001_article-122153__-g001.jpg" position="float" orientation="portrait" xlink:type="simple" id="oo_1082880.jpg"><uri content-type="original_file" xlink:type="simple">https://binary.pensoft.net/fig/1082880</uri></graphic></fig></tp:treatment-sec><tp:treatment-sec sec-type="Registration" id="SECID0ENMAC"><title>Registration.</title><p><ext-link xmlns:xlink="http://www.w3.org/1999/xlink" xlink:href="http://phycobank.org/104517" ext-link-type="uri" xlink:type="simple">http://phycobank.org/104517</ext-link>.</p></tp:treatment-sec><tp:treatment-sec sec-type="type locality" id="SECID0EYMAC"><title>Type locality.</title><p>Lac du Drapeau (Lyon, Département du Rhône, France), sample Drapeau-U03-VEG, (coll. date 22.viii.2023, leg. R. Chavaux).</p></tp:treatment-sec><tp:treatment-sec sec-type="etymology" id="SECID0E4MAC"><title>Etymology.</title><p>This species is named in honour of Prof. Dr Karel Van Camp, former Physics professor of the first author at Antwerp University (Belgium) and life-long enthusiastic amateur diatomist and microscopist.</p></tp:treatment-sec><tp:treatment-sec sec-type="description" id="SECID0ECNAC"><title>Description.</title><p><bold><italic>LM</italic></bold> (Fig. <xref ref-type="fig" rid="F1">1</xref>). Frustules in girdle view narrowly clavate with transapical striae continuing on to the valve mantle without interruption; adjacent to the striae, a line of isolated areolae (Fig. <xref ref-type="fig" rid="F1">1A</xref>, arrow). Headpole much broader than the footpole. Valves apiculate-clavate with elliptic-lanceolate upper valve part and largest width right above the valve middle. Lower valve part abruptly narrowing near the valve centre, then gradually tapering towards the acute footpole. Headpole acutely rounded with a narrow protracted, cuneate apex. Occasionally, valves surrounded by marginal crest, visible by changing focal depth (Fig. <xref ref-type="fig" rid="F1">1C, L, N</xref>, arrows). Valve dimensions (n = 25): length 30–60 µm, width 10–12 µm. Axial area moderately broad, linear with distinct, shallow markings, visible by changing focal depth. Central area asymmetrical: primary side with more distantly spaced single long stria and stigmoid, well separated near the valve middle. Isolated stria on the secondary side markedly shortened. Raphe clearly lateral and weakly undulating. Central raphe endings indistinct, almost straight. Terminal raphe fissures not discernible in LM. Striae parallel in the middle, soon becoming radiate towards the headpole, but remaining almost parallel or slightly radiate towards the footpole, 10–11 in 10 µm, more closely spaced near the apices. Striae distinctly punctate, 18–24 areolae in 10 µm. <bold><italic>SEM</italic></bold> (Figs <xref ref-type="fig" rid="F2">2</xref>, <xref ref-type="fig" rid="F3">3</xref>). Two types of valves present: with marginal crest (Fig. <xref ref-type="fig" rid="F2">2A–C</xref>) and lacking marginal crest (Fig. <xref ref-type="fig" rid="F2">2D, F</xref>). Valve face and mantle striae in crested valves interrupted at the valve face/mantle junction by the thickened marginal crest. Marginal crest with undulating border near the headpole (Fig. <xref ref-type="fig" rid="F2">2A</xref>). Mantle striae in advalvar part composed of large, densely packed, c-shaped areolae, externally covered by small reniform siliceous flaps. Areolae in abvalvar part of the striae towards the mantle edge, smaller, c- to e-shaped (Fig. <xref ref-type="fig" rid="F2">2A</xref>). Girdle bands broad with continuous row of transapically elongated narrow pores. Marginal crest lowering towards the apices (Fig. <xref ref-type="fig" rid="F2">2B, C</xref>). Valves lacking crest with striae extending almost continuously across the valve face/mantle junction (Fig. <xref ref-type="fig" rid="F2">2F</xref>). Axial area covered with dense irregular pattern of shallow, pit-like depressions (Fig. <xref ref-type="fig" rid="F2">2B, D, E</xref>). Raphe branches clearly undulating (Fig. <xref ref-type="fig" rid="F2">2C, D</xref>). Central raphe endings almost straight, small drop-like (Fig. <xref ref-type="fig" rid="F2">2E</xref>). Distal raphe fissure at footpole bisecting apical pore field, continuing on to the mantle (Fig. <xref ref-type="fig" rid="F2">2F</xref>), at headpole splitting the marginal crest (when present) and continuing shortly on to the mantle (Fig. <xref ref-type="fig" rid="F2">2C</xref>). Apical pore field bisected, composed of several rows of densely packed, rounded pores (Fig. <xref ref-type="fig" rid="F2">2F</xref>), only present at footpole. Striae composed of c-shaped areolae, occluded by small reniform siliceous flaps, near the central area slightly sunken into valve surface (Fig. <xref ref-type="fig" rid="F2">2E</xref>), towards the apices on the same level as the virgae (Fig. <xref ref-type="fig" rid="F2">2F</xref>). Stigmoid external opening small, rounded, sunken into valve face (Fig. <xref ref-type="fig" rid="F2">2E</xref>). Internally valve face surface smooth (Fig. <xref ref-type="fig" rid="F3">3A</xref>). Small pseudoseptum visible at footpole (Fig. <xref ref-type="fig" rid="F3">3A, D</xref>). Striae located in shallow, narrow foraminal rows. Side walls of the areolae with continuous apical bars or small interrupted struts (Fig. <xref ref-type="fig" rid="F3">3C</xref>, arrows). Internal opening of the stigmoid short, transversely elongated, located in a long, shallow groove (Fig. <xref ref-type="fig" rid="F3">3B</xref>). Central raphe endings long, right-angled, hook-shaped (Fig. <xref ref-type="fig" rid="F3">3B</xref>). Terminal raphe endings terminating on to well-developed helictoglossae (Fig. <xref ref-type="fig" rid="F3">3D</xref>).</p><fig id="F2" position="float" orientation="portrait"><object-id xmlns:xlink="http://www.w3.org/1999/xlink" content-type="doi" xlink:type="simple">10.3897/phytokeys.244.122153.figure2</object-id><object-id xmlns:xlink="http://www.w3.org/1999/xlink" content-type="arpha" xlink:type="simple">B18B953A-7650-5472-A29C-6BE0BF0CAC28</object-id><label>Figure 2.</label><caption><p><italic><tp:taxon-name><tp:taxon-name-part taxon-name-part-type="genus" reg="Gomphonema">Gomphonema</tp:taxon-name-part><tp:taxon-name-part taxon-name-part-type="species" reg="vancampianum">vancampianum</tp:taxon-name-part></tp:taxon-name></italic> sp. nov. SEM micrographs taken from the holotype material (BR-4839, Lac du Drapeau, Sample DRAPEAU-U03VEG, France) <bold>A</bold> SEM external view of the headpole in girdle view showing the marginal crest on both valves, the larger, reniformly occluded upper areolae and the smaller, more distant areolae towards the mantle edge. Note also the slit-like pores on the girdle band <bold>B</bold> SEM external detail of the upper valve part of a valve bearing a crest showing the lowering marginal crest at the apex <bold>C</bold> SEM external view of an entire crest-bearing valve. Note the shallow depressions in the axial area <bold>D</bold> SEM external view of valve without marginal crest. Note the shallow depressions in the axial area and the valve face striae continuing over the valve face/mantle junction <bold>E</bold> SEM external detail of the central area with the depressed large areolae and the stigmoid. The shallow pit-like depressions are well visible in the axial area <bold>F</bold> SEM external detail of the footpole with the distal raphe fissure bisecting the apical pore field. Scale bars: 10 µm (<bold>A–D</bold>), 5 µm (<bold>E–F</bold>).</p></caption><graphic xmlns:xlink="http://www.w3.org/1999/xlink" xlink:href="phytokeys-244-001_article-122153__-g002.jpg" position="float" orientation="portrait" xlink:type="simple" id="oo_1082881.jpg"><uri content-type="original_file" xlink:type="simple">https://binary.pensoft.net/fig/1082881</uri></graphic></fig></tp:treatment-sec><tp:treatment-sec sec-type="distribution" id="SECID0EBCAE"><title>Distribution and ecology.</title><p><italic><tp:taxon-name><tp:taxon-name-part taxon-name-part-type="genus" reg="Gomphonema">Gomphonema</tp:taxon-name-part><tp:taxon-name-part taxon-name-part-type="species" reg="vancampianum">vancampianum</tp:taxon-name-part></tp:taxon-name></italic> has so far only been found in several samples from the type locality in France. The largest population was found in a sample collected from submerged aquatic plants. The diatom flora is dominated by species typically found in calcium-carbonate rich, oligotrophic lakes with low nutrient concentrations and low saprobity. The sample is dominated by several cymbelloid taxa (e.g. <italic><tp:taxon-name><tp:taxon-name-part taxon-name-part-type="genus" reg="Encyonopsis">Encyonopsis</tp:taxon-name-part><tp:taxon-name-part taxon-name-part-type="species" reg="subminuta">subminuta</tp:taxon-name-part></tp:taxon-name></italic> Krammer &amp; E.Reichardt, <italic><tp:taxon-name><tp:taxon-name-part taxon-name-part-type="genus" reg="Cymbella">Cymbella</tp:taxon-name-part><tp:taxon-name-part taxon-name-part-type="species" reg="affiniformis">affiniformis</tp:taxon-name-part></tp:taxon-name></italic> Krammer, <italic><tp:taxon-name><tp:taxon-name-part taxon-name-part-type="genus" reg="Cymbella">C.</tp:taxon-name-part><tp:taxon-name-part taxon-name-part-type="species" reg="lange-bertalotii">lange-bertalotii</tp:taxon-name-part></tp:taxon-name></italic> Krammer, <italic><tp:taxon-name><tp:taxon-name-part taxon-name-part-type="genus" reg="Cymbopleura">Cymbopleura</tp:taxon-name-part><tp:taxon-name-part taxon-name-part-type="species" reg="amphicephala">amphicephala</tp:taxon-name-part></tp:taxon-name></italic> (Nägeli) Krammer) together with a, so far, unidentified, long-celled <italic><tp:taxon-name><tp:taxon-name-part taxon-name-part-type="genus" reg="Fragilaria">Fragilaria</tp:taxon-name-part></tp:taxon-name></italic> species, <italic><tp:taxon-name><tp:taxon-name-part taxon-name-part-type="genus" reg="Brachysira">Brachysira</tp:taxon-name-part><tp:taxon-name-part taxon-name-part-type="species" reg="neoexilis">neoexilis</tp:taxon-name-part></tp:taxon-name></italic> Lange-Bertalot, <tp:taxon-name><tp:taxon-name-part taxon-name-part-type="genus" reg="Brachysira">B.</tp:taxon-name-part><tp:taxon-name-part taxon-name-part-type="uncertainty-rank">cf.</tp:taxon-name-part><tp:taxon-name-part taxon-name-part-type="species" reg="chiaruccii">chiaruccii</tp:taxon-name-part></tp:taxon-name> Cantonati et al. and <tp:taxon-name><tp:taxon-name-part taxon-name-part-type="genus" reg="Nitzschia">Nitzschia</tp:taxon-name-part><tp:taxon-name-part taxon-name-part-type="uncertainty-rank">cf.</tp:taxon-name-part><tp:taxon-name-part taxon-name-part-type="species" reg="subacicularis">subacicularis</tp:taxon-name-part></tp:taxon-name> Hustedt, all indicating the environmental conditions mentioned above (<xref ref-type="bibr" rid="B16">Lange-Bertalot et al. 2017</xref>). The species has also been found in several other French lakes, such as Lac du Réaltor (Provence, France) (Fig. <xref ref-type="fig" rid="F3">3E</xref>) by Luc Ector and Carlos E. Wetzel (LIST Luxemburg) who, despite an exhaustive review of existing <italic><tp:taxon-name><tp:taxon-name-part taxon-name-part-type="genus" reg="Gomphonema">Gomphonema</tp:taxon-name-part></tp:taxon-name></italic> literature, could not assign a name to this species (Wetzel, pers. comm.). It is likely that the species is more abundant than currently known due to confusion with similar taxa, such as <italic><tp:taxon-name><tp:taxon-name-part taxon-name-part-type="genus" reg="Gomphonema">G.</tp:taxon-name-part><tp:taxon-name-part taxon-name-part-type="species" reg="jadwigiae">jadwigiae</tp:taxon-name-part></tp:taxon-name></italic> Lange-Bertalot &amp; E.Reichardt and <italic><tp:taxon-name><tp:taxon-name-part taxon-name-part-type="genus" reg="Gomphonema">G.</tp:taxon-name-part><tp:taxon-name-part taxon-name-part-type="species" reg="turris">turris</tp:taxon-name-part></tp:taxon-name></italic> Ehrenberg (see Discussion below).</p><fig id="F3" position="float" orientation="portrait"><object-id xmlns:xlink="http://www.w3.org/1999/xlink" content-type="doi" xlink:type="simple">10.3897/phytokeys.244.122153.figure3</object-id><object-id xmlns:xlink="http://www.w3.org/1999/xlink" content-type="arpha" xlink:type="simple">E57D7E8B-B463-50ED-9733-7CA0FD90BC9D</object-id><label>Figure 3.</label><caption><p><italic><tp:taxon-name><tp:taxon-name-part taxon-name-part-type="genus" reg="Gomphonema">Gomphonema</tp:taxon-name-part><tp:taxon-name-part taxon-name-part-type="species" reg="vancampianum">vancampianum</tp:taxon-name-part></tp:taxon-name></italic> sp. nov. SEM micrographs taken from the holotype material (BR-4839, Lac du Drapeau, Sample DRAPEAU-U03VEG, France) <bold>A</bold> SEM internal view of an entire valve <bold>B</bold> SEM internal detail of the central area with the stigmoid located in a long depression, the hooked central raphe endings and the long foramina with the areolae <bold>C</bold> SEM internal detail of the areolae with the small silica struts <bold>D</bold> SEM internal detail of the footpole with the small pseudoseptum, the helictoglossa and the apical pore field <bold>E</bold> SEM external view of an entire valve with marginal crest from Lac du Réaltor, Provence, France (photo courtesy of Dr Carlos E. Wetzel). Scale bars: 10 µm (<bold>A, E</bold>), 1 µm (<bold>B–D</bold>).</p></caption><graphic xmlns:xlink="http://www.w3.org/1999/xlink" xlink:href="phytokeys-244-001_article-122153__-g003.jpg" position="float" orientation="portrait" xlink:type="simple" id="oo_1082882.jpg"><uri content-type="original_file" xlink:type="simple">https://binary.pensoft.net/fig/1082882</uri></graphic></fig></tp:treatment-sec><ref-list><ref id="B16"><mixed-citation xmlns:xlink="http://www.w3.org/1999/xlink" xlink:type="simple"><person-group><name name-style="western"><surname>Lange-Bertalot</surname><given-names>H</given-names></name><name name-style="western"><surname>Hofmann</surname><given-names>G</given-names></name><name name-style="western"><surname>Werum</surname><given-names>M</given-names></name><name name-style="western"><surname>Cantonati</surname><given-names>M</given-names></name></person-group> (<year>2017</year>) <source>Freshwater benthic diatoms of Central Europe: over 800 common species used in ecological assessment. English edition with updated taxonomy and added species.</source><publisher-name>Koeltz Botanical Books</publisher-name>, <publisher-loc>Schmitten-Oberreifenberg</publisher-loc>, <size units="page">942 pp</size>.</mixed-citation></ref></ref-list></tp:taxon-treatment>
